# Supplementary material for: Detection of Avian Influenza Virus in Pigeons
Source: Viruses. 2025 Apr 18;17(4):585. doi: 10.3390/v17040585 (PMC12031089; doi:10.3390/v17040585)
Supplement: Supplementary file 1 [file viruses-17-00585-s001.zip]

Archive with 1 entries (1 files):
- viruses-3568028-supplementary.xls
