# Supplementary material for: Detection of Avian Influenza Virus in Pigeons
Source: Viruses. 2025 Apr 18;17(4):585. doi: 10.3390/v17040585 (PMC12031089; doi:10.3390/v17040585)
Supplement: Supplementary file 1 [file viruses-17-00585-s001.zip › viruses-3568028-supplementary.xls]

## Sheet: Pigeon AIV
Isolate_Name	Isolate_ID	Subtype	Country	Collection_Year	PB2	PB1	PA	HA	NP	NA	M	NS
A/pigeon/MN/1407/1981	EPI_ISL_8949	H1N1	USA	1981	2341	2341	2233	1777	1565	1458	1027	890
A/pigeon/Zhejiang/1120087/2014	EPI_ISL_278151	H1N2	China	2014	2280	2277	2151	1701	1497	1410	982	851
A/Pigeon/Longquan/LQ67/2016	EPI_ISL_252838	H2N8	China	2016	2280	2292	2225	1730	1499	1413	1002	838
A/pigeon/Guangxi/128P9/2012	EPI_ISL_266403	H3N2	China	2012	2341	2341	2233	1765	1565	1466	1027	890
A/Pigeon/Nanchang/9-058/2000	EPI_ISL_3169	H3N3	China	2000	539	590	479	1764	591	1410	629	521
A/Pigeon/Nanchang/8-142/2000	EPI_ISL_3168	H3N6	China	2000	539	590	479	462	1565	1464	629	521
A/Pigeon/Nanchang/11-045/2000	EPI_ISL_3167	H3N6	China	2000	539	590	479	462	591	157	629	521
A/pigeon/Guangxi/020P/2009	EPI_ISL_168478	H3N6	China	2009	2341	2341	2233	1765	1565	1464	1027	890
A/pigeon/Anhui/08/2013	---	H3N8	China	2013	2372	2341	2264	1766	1596	1457	1058	921
A/Rufous Turtle Dove/South Korea_KNU18-19/2018	EPI_ISL_19109845	H3N8	South Korea	2018	2309	2298	2187	1701	1541	---	990	---
A/pigeon/Germany/R42/01	EPI_ISL_2840	H3	Germany	2001	---	---	---	722	---	---	---	---
A/Pigeon/Hong Kong/SF215/01	EPI_ISL_2252	H5N1	China: Hong Kong	2001	1218	1485	746	1674	1005	1074	1018	865
A/feral pigeon/HK/862.7/2002	EPI_ISL_4182	H5N1	China: Hong Kong	2002	1258	1458	751	1658	995	1067	984	842
A/pigeon/Thailand/KU-03/04	EPI_ISL_9808	H5N1	Thailand	2004	2287	---	---	1710	---	1352	---	---
A/pigeon/Thailand/1B/2004	EPI_ISL_65667	H5N1	Thailand	2004	1679	2316	2208	1754	1214	1374	1002	850
A/pigeon/Thailand/Uttaradit-01/2004	EPI_ISL_13531	H5N1	Thailand	2004	---	---	---	1765	---	---	---	868
A/pigeon/Thailand/VSMU-7-NPT/2004	EPI_ISL_89184	H5N1	Thailand	2004	2280	2274	2151	1707	1497	1350	982	823
A/pigeon/Samut Prakan/Thailand/CU-202/04	EPI_ISL_65298	H5N1	Thailand	2004	---	---	---	1712	---	1346	962	814
A/pigeon/Thailand-01/2004	EPI_ISL_65361	H5N1	Thailand	2004	---	---	---	---	---	---	---	862
A/pigeon/Thailand/Phitsanulok01/2004	EPI_ISL_13535	H5N1	Thailand	2004	---	---	---	---	---	---	---	865
A/pigeon/Thailand/VSMU-11-KRI/2005	EPI_ISL_25518	H5N1	Thailand	2005	2280	2274	2151	1707	1497	1350	982	823
A/pigeon/Thailand/VSMU-13-KRI/2005	EPI_ISL_25519	H5N1	Thailand	2005	2280	2274	2151	1707	1497	1350	982	823
A/pigeon/Thailand/VSMU-25-BKK/2005	EPI_ISL_67069	H5N1	Thailand	2005	---	---	---	1712	---	---	---	---
A/pigeon/Zhejiang/17/2005	EPI_ISL_64910	H5N1	China	2005	---	---	---	1653	---	1320	---	---
A/pigeon/Jakarta/Hen406/2006	EPI_ISL_67068	H5N1	Indonesia	2006	---	---	---	1002	---	---	---	---
A/pigeon/Nigeria/VRD370/2006	EPI_ISL_19659	H5N1	Nigeria	2006	---	---	---	1683	---	---	---	---
A/Dove/Turkey/18/2006	EPI_ISL_6781417	H5N1	Turkey	2006	---	---	---	864	---	---	---	---
A/Pigeon/Turkey/21/2006	EPI_ISL_6781418	H5N1	Turkey	2006	---	---	---	864	---	---	---	---
A/pigeon/Turkey/Merkez 1334/2006	EPI_ISL_28923	H5N1	Turkey	2006	---	---	---	216	---	---	---	---
A/pigeon/Turkey/Merkez 1090/2006	EPI_ISL_28973	H5N1	Turkey	2006	---	---	---	216	---	---	---	---
A/pigeon/Turkey/Samsun ist2/2006	EPI_ISL_28980	H5N1	Turkey	2006	---	---	---	216	---	---	---	---
A/Pigeon/Indonesia/Rohkit1631-6/2006	EPI_ISL_13391	H5N1	Indonesia	2006	---	---	---	---	---	1357	---	---
A/pigeon/Laos/NCVD-36/2007	EPI_ISL_25651	H5N1	USA	2007	---	2317	---	1653	1497	1350	977	849
A/pigeon/Laos/P0022/2007	EPI_ISL_30537	H5N1	USA	2007	2280	2274	2151	1704	1497	1350	990	854
A/pigeon/Thailand/TS01/2007	EPI_ISL_116929	H5N1	Thailand	2007	---	2286	2396	1725	1519	1357	993	837
A/pigeon/Rostov-on-Don/6/2007	EPI_ISL_15359	H5N1	Russia	2007	2316	2316	2208	1754	1540	1373	1002	850
A/pigeon/Bukittinggi/BPPVRII-178-B/2007	EPI_ISL_139839	H5N1	Indonesia	2007	---	---	---	---	---	1358	---	---
A/Pigeon/Egypt/RIMD18/2009	EPI_ISL_229116	H5N1	Egypt	2009	2280	2301	2210	1752	1505	1363	982	823
A/Pigeon/Egypt/RIMD20/2009	EPI_ISL_229116	H5N1	Egypt	2009	2280	2301	2210	1752	1505	1363	982	823
A/feral pigeon/Hong Kong/3409/2009	EPI_ISL_73975	H5N1	China: Hong Kong	2009	---	---	---	1756	---	1362	---	---
A/PIGEON/Hunan/185/2010	EPI_ISL_4055148	H5N1	China	2010	2106	2191	2114	1704	1497	1350	982	807
A/pigeon/Huadong/QPG/2010	EPI_ISL_115131	H5N1	China	2010	---	---	---	990	---	---	---	---
A/pigeon/Bhutan/01BR01/2012	EPI_ISL_195602	H5N1	Bhutan	2012	2341	2286	2175	1776	1565	1365	1027	875
A/pigeon/Hubei/RP25/2012	EPI_ISL_198176	H5N1	China	2012	2280	2274	2151	1704	1497	1350	1007	875
A/pigeon/Egypt/Sharkia-2/2013	EPI_ISL_234234	H5N1	Egypt	2013	---	---	---	240	---	---	---	---
A/pigeon/Sichuan/NCXN29/2014	EPI_ISL_198176	H5N1	China	2014	2280	2274	2151	1704	1497	1350	1007	875
A/pigeon/Zhejiang/112089/2014	EPI_ISL_203755	H5N1	China	2014	2280	2274	2151	1704	1497	1350	982	823
A/pigeon/Zhejiang/112090/2014	EPI_ISL_203756	H5N1	China	2014	2280	2274	2151	1704	1497	1350	982	823
A/pigeon/Zhejiang/727097/2014	EPI_ISL_203754	H5N1	China	2014	2280	2274	2151	1704	1497	1350	982	823
A/pigeon/Egypt/Sharkia-1/2014	EPI_ISL_234233	H5N1	Egypt	2014	---	---	---	239	---	---	---	---
A/pigeon/Egypt/Sharkia-7/2014	EPI_ISL_234235	H5N1	Egypt	2014	---	---	---	228	---	---	---	---
A/pigeon/Egypt/Sharkia-9/2014	EPI_ISL_234236	H5N1	Egypt	2014	---	---	---	253	---	---	---	---
A/pigeon/Egypt/Sharkia-22/2014	EPI_ISL_234237	H5N1	Egypt	2014	---	---	---	231	---	---	---	---
A/pigeon/Egypt/HASH7/2015	EPI_ISL_225455	H5N1	Egypt	2015	---	---	---	311	---	---	---	---
A/Pigeon/Egypt/ElSalom/2016	EPI_ISL_379746	H5N1	Egypt	2016	---	---	---	1661	---	---	---	---
A/pigeon/Egypt/HASHM3/2016	EPI_ISL_297139	H5N1	Egypt	2016	---	---	---	311	---	---	---	---
A/pigeon/Egypt/HASHM4/2016	EPI_ISL_297140	H5N1	Egypt	2016	---	---	---	311	---	---	---	---
A/PIGEON/Egypt/A-Pigeon-1/2016	EPI_ISL_379763	H5N1	Egypt	2016	---	---	---	1661	---	---	---	---
A/pigeon/Egypt/SJCEIRR-RA19867OP/2021	EPI_ISL_18847156	H5N1	Egypt	2021	---	---	---	1777	---	---	1027	890
A/pigeon/Jiangxi/S40784/2021	EPI_ISL_12572663	H5N1	China	2021	2280	2274	2151	1704	1497	1410	982	838
A/pigeon/Germany-NW/AI00951/2022	EPI_ISL_10261376	H5N1	Germany	2022	2316	2316	2208	1751	1540	1433	1002	865
A/Pigeon/Sweden/SVA220701SZ0238/FB002074/C-2022	EPI_ISL_14811931	H5N1	Sweden	2022	2341	2341	2233	1776	1565	1458	1027	890
A/Columba_palumbus/Belgium/04695_0003/2023	EPI_ISL_18343463	H5N1	Belgium	2023	2316	2327	2217	1763	1553	1447	1012	878
A/dove/Austria/23067602-001/2023	EPI_ISL_18058690	H5N1	Austria	2023	2341	2341	---	1767	1565	1410	1027	894
A/pigeon/Texas/24-008765-001/2024	---	H5N1	USA	2024	2280	2274	2151	1704	1497	1410	982	838
A/wild pigeon/Jilin/CC01/2014	EPI_ISL_243344	H5N6	China	2014	2316	2277	2186	1704	1501	1403	1029	875
A/Streptopelia decaocto/China/8/2016	EPI_ISL_378241-8	H5N6	China	2016	2341	2274	2233	1776	1565	1431	1027	875
A/pigeon/Fujian/1.17_FZHX0104-O/2017	EPI_ISL_707676	H5N6	China	2017	2280	2330	2200	1701	1565	1380	982	838
A/pigeon/Hainan/1.14_HKPL006-C/2018	EPI_ISL_696843	H5N6	China	2018	2341	2274	2159	1745	1565	1431	982	858
A/Speckled pigeon/South Africa/08-004B/2017	EPI_ISL_381811	H5N8	South Africa	2017	2272	2274	2151	1704	1499	1413	981	838
A/pigeon/Cameroon/17RS1661-4/2017	EPI_ISL_308809	H5N8	Cameroon	2017	2280	---	---	1704	1497	1413	982	838
A/pigeon/South Africa/17080323/2017	---	H5N8	South Africa	2017	2272	2274	2151	1704	1499	1413	981	838
A/pigeon/Saudi Arabia/KFU-HKU3598_2017/2017	EPI_ISL_505537	H5N8	Saudi Arabia	2017	2280	2297	2208	1748	1540	1413	992	864
A/pigeon/Saudi Arabia/KFU-HKU3599_2017/2017	EPI_ISL_505538	H5N8	Saudi Arabia	2017	2280	2297	2208	1748	1540	1413	992	864
A/pigeon/Saudi Arabia/KFU-HKU3600_2017/2017	EPI_ISL_505539	H5N8	Saudi Arabia	2017	2280	2297	2208	1748	1540	1413	992	864
A/pigeon/Egypt/A15052/2018	EPI_ISL_503058	H5N8	Egypt	2018	2341	2341	2233	1704	1565	1461	1027	890
A/pigeon/Egypt/A16800/2019	EPI_ISL_4070935	H5N8	Egypt	2019	2341	2341	2233	1777	1565	1461	1027	890
A/pigeon/Egypt/A16804/2019	EPI_ISL_4070728	H5N8	Egypt	2019	2341	2335	2233	1777	1564	1140	380	890
A/pigeon/Egypt/A16805/2019(H5N8)	EPI_ISL_4070378	H5N8	Egypt	2019	2341	2340	2233	1777	1565	1461	386	890
A/pigeon/Kazakhstan/15-20-B-Talg-5/2020	EPI_ISL_2932682	H5N8	Kazakhstan	2020	2341	2341	2233	1737	1565	1417	1027	890
A/Columba_palumbus/Belgium/2928_004/2021	EPI_ISL_7623299	H5N8	Belgium	2021	2341	2341	2233	1776	1565	1461	1027	890
A/pigeon/Egypt/SHAH-5803/2011	EPI_ISL_129857	H5	Egypt	2011	---	---	---	1594	---	---	---	---
A/pigeon/Hong Kong/WF47/2003	EPI_ISL_80310	H6N1	China: Hongkong	2003	2306	2307	2200	1735	1525	1368	989	852
A/Pigeon/China/R095/2013	EPI_ISL_397853	H6N2	China	2013	2280	2274	2151	1701	1497	---	982	838
A/Pigeon/China/J2417/2013	EPI_ISL_397855	H6N2	China	2013	---	---	---	---	---	1410	---	---
A/pigeon/Guangxi/158/2014	EPI_ISL_273103	H6N2	China	2014	2341	2341	2233	1744	1565	1457	1027	890
A/Pigeon/China/G1474/2016	EPI_ISL_397852	H6N2	China	2016	2280	2274	2151	1701	1497	---	982	838
A/Pigeon/China/H1034/2016	EPI_ISL_397854	H6N2	China	2016	---	---	---	---	---	1410	---	---
A/pigeon/Jiangxi/10.19_NCDZT62A4-OC/2018	EPI_ISL_697416	H6N2	China	2018	2280	2274	---	1695	1497	1401	1027	838
A/pigeon/Guangxi/161/2014	EPI_ISL_196051	H6N6	China	2014	2341	2341	2233	1744	1565	1463	1027	890
A/pigeon/Guangxi/164/2014	EPI_ISL_273110	H6N6	China	2014	2341	2341	2233	1744	1565	1463	1027	890
A/Pigeon/Jiangxi/04.01_NCDZT0351-O/2015	EPI_ISL_198966	H6N6	China	2015	2336	2262	2096	1737	1493	1346	953	825
A/pigeon/Guangdong/04.23_DGQTXC196-O/2015	EPI_ISL_200533	H6N6	China	2015	2339	2274	2151	1701	1497	1410	990	838
A/pigeon/China/286P46/2017	EPI_ISL_19243999	H6N6	China	2017	2341	2341	2233	1744	1565	1466	1028	890
A/pigeon/Fujian/1.17_FZHX0111-C/2017(mixed)	---	H6N6	China	2017	2280	2274	2151	1701	1497	1380	982	838
A/pigeon/Fujian/1.17_FZHX0114-O/2017	EPI_ISL_707677	H6N6	China	2017	2280	2274	2151	1701	1497	1380	982	838
A/pigeon/Fujian/11.3_FZHX1112-C/2016	EPI_ISL_707678	H6N6	China	2017	2280	2274	2151	1701	1497	1380	982	838
A/pigeon/Guizhou/10.28_ZYLJJ003-O/2018	EPI_ISL_696840	H6N6	China	2018	2328	2341	---	1701	1497	1413	1027	838
A/pigeon/Zhejiang/DTID-ZJU1-1/2013	EPI_ISL_397437	H7N2	China	2013	---	---	---	1683	---	---	---	---
A/pigeon/Wenzhou/397/2013	EPI_ISL_146214	H7N7	China	2013	2280	2277	2151	1683	1497	1356	982	845
A/pigeon/Wenzhou/497/2013	EPI_ISL_146218	H7N7	China	2013	2280	2277	2151	1683	1497	1356	982	845
A/pigeon/Wenzhou/559/2013	EPI_ISL_146188	H7N7	China	2013	2257	2277	2151	1683	1497	1416	982	845
A/pigeon/Fujian/1.17_FZHX0111-C/2017	EPI_ISL_697824	H7N8	China	2017	2280	2274	2151	1683	1497	1112	982	838
A/pigeon/Wuxi/0405007/2013	EPI_ISL_200122	H7N9	China	2013	2313	2341	2153	1732	---	1398	1002	890
A/pigeon/Wuxi/0405007G/2013	EPI_ISL_167223	H7N9	China	2013	2341	2341	2177	1732	1457	1398	1027	890
A/pigeon/Zhejiang/P1/2013	EPI_ISL_162874	H7N9	China	2013	2280	2274	2151	1683	1497	1398	985	866
A/pigeon/Zhejiang/P2/2013	EPI_ISL_162875	H7N9	China	2013	2280	2274	2151	1683	1497	1398	985	866
A/wild pigeon/Jiangsu/SD001/2013	EPI_ISL_142901	H7N9	China	2013	2280	2274	2151	1683	1497	1398	982	838
A/homing pigeon/Jiangsu/SD184/2013	EPI_ISL_142904	H7N9	China	2013	2280	2274	2151	1683	1497	1398	982	838
A/pigeon/Shanghai/S1069/2013	EPI_ISL_138985	H7N9	China	2013	2280	2274	2151	1683	1497	1398	982	838
A/pigeon/Shanghai/S1421/2013	EPI_ISL_142903	H7N9	China	2013	2280	2274	2151	1683	1497	1398	982	838
A/pigeon/Shanghai/S1423/2013	EPI_ISL_142902	H7N9	China	2013	2280	2274	2151	1683	1497	1398	982	838
A/pigeon/Jiangxi/3.14_NCDZT34U-O/2016	EPI_ISL_707687	H7N9	China	2016	2288	2277	2151	1683	1556	1398	1021	838
A/pigeon/Jiangxi/1.11_NCDZT54F2-OC/2017	EPI_ISL_707686	H7N9	China	2017	2280	2277	2229	1683	1556	1398	982	890
A/Pigeon/Hong Kong/Y233/97	EPI_ISL_1265	H9N2	China	1997	2278	2227	2148	1562	1492	1405	1000	827
A/pigeon/Hong Kong/WF255/2007	EPI_ISL_146310	H9N2	China	2007	2280	2277	2151	1683	1497	1410	982	845
A/pigeon/Hong Kong/YU656/2007	EPI_ISL_146311	H9N2	China	2007	2280	2277	2151	1671	1497	1410	982	845
A/pigeon/Hong Kong/CSW1121/2008	EPI_ISL_146316	H9N2	China	2008	2280	2277	2151	1672	1497	1401	982	845
A/Rock Pigeon/Vietnam/6/2009	EPI_ISL_139370	H9N2	Vietnam	2009	2341	2341	2233	1742	1565	1458	1027	890
A/pigeon/Bangladesh/4303/2009	EPI_ISL_144268	H9N2	Bangladesh	2009	2286	2277	2157	1687	1503	1416	954	857
A/pigeon/Xuzhou/1/2011	EPI_ISL_127675	H9N2	China	2011	2262	2213	2102	1674	1478	1401	975	847
A/pigeon/Ningxia/21/2012	EPI_ISL_206731	H9N2	China	2012	2259	2262	2142	1662	1497	1389	954	817
A/pigeon/Ningxia/22/2012	EPI_ISL_206745	H9N2	China	2012	2268	2262	2142	1662	1497	1389	951	808
A/pigeon/Ningxia/27/2012	EPI_ISL_206732	H9N2	China	2012	2280	2262	2142	870	1497	1389	951	808
A/pigeon/Ningxia/58/2012	EPI_ISL_206733	H9N2	China	2012	2280	2262	2142	1662	1497	1389	954	829
A/pigeon/Ningxia/60/2012	EPI_ISL_206734	H9N2	China	2012	2262	2274	2142	1662	1497	1389	951	823
A/pigeon/Ningxia/82/2012	EPI_ISL_206735	H9N2	China	2012	2262	2274	2142	1662	1497	1389	954	823
A/pigeon/Ningxia/99/2012	EPI_ISL_206736	H9N2	China	2012	2280	2256	2151	1662	1497	1389	954	823
A/pigeon/Ningxia/100/2012	EPI_ISL_206730	H9N2	China	2012	2280	2262	2151	1662	1497	1389	954	823
A/pigeon/Guizhou/29/2012	EPI_ISL_206727	H9N2	China	2012	2262	2274	2145	1683	1485	1389	954	838
A/pigeon/Guizhou/111/2012	EPI_ISL_206769	H9N2	China	2012	2268	2274	2142	1677	1497	1389	951	823
A/pigeon/Guizhou/112/2012	EPI_ISL_206772	H9N2	China	2012	2268	2262	2142	1677	1491	1401	951	838
A/pigeon/Guizhou/114/2012	EPI_ISL_206770	H9N2	China	2012	2262	2262	2142	1677	1497	1389	951	829
A/pigeon/Guizhou/147/2012	EPI_ISL_206771	H9N2	China	2012	2256	2262	2142	1677	1497	1389	951	820
A/pigeon/Guizhou/150/2012	EPI_ISL_206721	H9N2	China	2012	2268	2262	2145	985	1497	1389	951	811
A/pigeon/Hubei/227/2012	EPI_ISL_206723	H9N2	China	2012	2280	2262	2142	1677	1497	1389	951	823
A/pigeon/Hubei/228/2012	EPI_ISL_206724	H9N2	China	2012	2169	2262	2139	1677	1497	1389	951	838
A/pigeon/Hubei/230/2012	EPI_ISL_206725	H9N2	China	2012	2262	2262	2151	1662	1497	1389	837	823
A/pigeon/Hubei/269/2012	EPI_ISL_206726	H9N2	China	2012	2280	2262	2145	1677	1497	1389	951	838
A/pigeon/Shanghai/JC1/2013	EPI_ISL_156315	H9N2	China	2012	2280	2274	2151	1683	1497	1401	982	847
A/pigeon/Shanxi/87/2012	EPI_ISL_206737	H9N2	China	2012	2247	2262	2142	1671	1497	1383	954	817
A/pigeon/Anhui/A20/2013	EPI_ISL_204392	H9N2	China	2013	2262	2262	2141	1683	1497	1401	960	838
A/pigeon/Anhui/A124/2013	EPI_ISL_204391	H9N2	China	2013	2262	2262	2142	1683	1497	1401	960	832
A/pigeon/Anhui/A202/2013	EPI_ISL_204393	H9N2	China	2013	2262	2262	2142	1683	1497	1353	960	832
A/pigeon/Guangdong/Y118/2013	EPI_ISL_206768	H9N2	China	2013	2268	2262	2142	1683	1497	1383	982	823
A/pigeon/Henan/H145/2013	EPI_ISL_206722	H9N2	China	2013	2268	2262	2142	1683	1497	1383	982	832
A/pigeon/Jiangsu/F102/2013	EPI_ISL_206774	H9N2	China	2013	2280	2274	2130	1683	1497	1389	982	838
A/pigeon/Jiangsu/F145/2013	EPI_ISL_206775	H9N2	China	2013	2268	2274	2127	1683	1497	1389	982	838
A/pigeon/Jiangsu/K23/2013	EPI_ISL_206776	H9N2	China	2013	2262	2262	2142	1659	1497	1383	960	832
A/pigeon/Jiangsu/K57/2013	EPI_ISL_206777	H9N2	China	2013	2262	2262	2142	1659	1497	1383	960	832
A/pigeon/Jiangsu/K77/2013	EPI_ISL_206747	H9N2	China	2013	2262	2262	2142	1683	1497	1341	960	832
A/pigeon/Jiangsu/K113/2013	EPI_ISL_206746	H9N2	China	2013	2262	2262	2142	1683	1497	1383	960	832
A/pigeon/Jiangsu/K151/2013	EPI_ISL_206728	H9N2	China	2013	2262	2256	2142	1683	1497	1386	960	838
A/pigeon/Jiangsu/K161/2013	EPI_ISL_206729	H9N2	China	2013	2262	2256	2142	1683	1497	1386	960	838
A/pigeon/Yunnan/1045/2013	EPI_ISL_206738	H9N2	China	2013	2268	2262	2142	1683	1497	1383	957	823
A/pigeon/Yunnan/1191/2013	EPI_ISL_206778	H9N2	China	2013	2268	2262	2142	1683	1497	1383	960	832
A/pigeon/Zhejiang/2P4/2013	EPI_ISL_203708	H9N2	China	2013	2280	2274	2151	1683	1497	1401	982	864
A/pigeon/Zhejiang/2P5/2013	EPI_ISL_203709	H9N2	China	2013	2280	2274	2151	1683	1497	1401	982	864
A/pigeon/Zhejiang/P3/2013	EPI_ISL_203705	H9N2	China	2013	2280	2274	2151	1683	1497	1401	982	864
A/pigeon/Zhejiang/P4/2013	EPI_ISL_203706	H9N2	China	2013	2280	2274	2151	1683	1497	1401	982	864
A/pigeon/Zhejiang/P5/2013	EPI_ISL_203707	H9N2	China	2013	2280	2274	2151	1683	1497	1401	982	864
A/pigeon/Zhejiang/77037/2014	EPI_ISL_203726	H9N2	China	2014	2280	2274	2151	1683	1497	1401	982	838
A/pigeon/Zhejiang/727044/2014	EPI_ISL_203727	H9N2	China	2014	2280	2274	2151	1683	1497	1401	982	838
A/pigeon/Egypt/S10408B/2014	EPI_ISL_229617	H9N2	Egypt	2014	2314	2329	2242	1733	1514	1446	1000	838
A/pigeon/Egypt/S10409A/2014	EPI_ISL_229599	H9N2	Egypt	2014	2314	2341	2233	1741	1562	1420	1043	900
A/pigeon/Anhui/DGG4/2015	EPI_ISL_397401	H9N2	China	2015	2280	2297	2151	1683	1497	1401	982	844
A/pigeon/Egypt/S11755/2015	---	H9N2	Egypt	2015	2330	2302	2230	1707	1543	1435	986	847
A/pigeon/Pakistan/25A/2015	EPI_ISL_206693	H9N2	Pakistan	2015	2283	2334	2151	1683	1497	1410	982	808
A/pigeon feces/Anhui/DGG4/2015	---	H9N2	China	2015	2280	2297	2151	1683	1497	1401	982	844
A/pigeon/Guizhou/11.30_ZYLJJ015-C/2016	EPI_ISL_707681	H9N2	China	2016	2341	2274	2233	1683	1565	1401	1027	872
A/pigeon/Guizhou/11.30_ZYLJJ015-O/2016	EPI_ISL_707682	H9N2	China	2016	2341	2274	2151	1683	1565	1401	1027	838
A/pigeon/Guizhou/11.30_ZYLJJ021-C/2016	EPI_ISL_707683	H9N2	China	2016	2341	2274	2151	1683	1565	1401	1027	838
A/pigeon/Guizhou/11.30_ZYLJJ022-O/2016	EPI_ISL_707684	H9N2	China	2016	2341	2274	2151	1683	1565	1401	1027	838
A/pigeon/Hubei/S265/2017	EPI_ISL_700931	H9N2	China	2017	2280	2274	2151	1683	1497	1401	982	838
A/pigeon/Fujian/9.25_FZHX0002-C/2017	EPI_ISL_697226	H9N2	China	2017	2302	2070	2005	1727	1497	1401	982	838
A/pigeon/Henan/01.01_LYGL002-O/2017	EPI_ISL_707685	H9N2	China	2017	2341	2321	2151	1683	1497	1401	1027	890
A/pigeon/Henan/01.28_LYGL004-C/2017	EPI_ISL_696633	H9N2	China	2017	2280	2274	2151	1683	1497	1400	1027	890
A/pigeon/Egypt/D14794/2017	EPI_ISL_14835052	H9N2	Egypt	2017	2280	2274	2151	1683	1497	1410	982	838
A/pigeon/Guizhou/1.31_ZYLJJ024-C/2018	EPI_ISL_696802	H9N2	China	2018	2280	2274	2151	1683	1497	1400	985	844
A/pigeon/Fujian/3.15_FZHX0001-C/2018	EPI_ISL_707679	H9N2	China	2018	2341	2321	2151	1683	1497	1401	1027	890
A/pigeon/Fujian/3.15_FZHX0009-C/2018	EPI_ISL_707680	H9N2	China	2018	2307	2277	2151	1683	1497	1401	982	865
A/pigeon/Guangdong/175/2019	EPI_ISL_16315226	H9N2	China	2019	2280	2274	2151	1683	1497	1401	982	838
A/pigeon/Guangdong/176/2018	EPI_ISL_16315226	H9N2	China	2019	2280	2274	2151	1683	1497	1401	982	838
A/pigeon/Egypt/A18091/2019	EPI_ISL_14834989	H9N2	Egypt	2019	2341	2341	2233	1741	1565	1466	1027	890
A/pigeon/Egypt/A18092/2019	EPI_ISL_14834991	H9N2	Egypt	2019	2341	2341	2233	1741	1565	1467	1027	890
A/pigeon/Egypt/A18093/2019	EPI_ISL_14835014	H9N2	Egypt	2019	2341	2341	2233	1741	1565	1467	1027	890
A/pigeon/Egypt/A18094/2019	EPI_ISL_14835009	H9N2	Egypt	2019	2341	2341	2233	1741	1565	1467	1027	890
A/pigeon/Egypt/D19471/2020	EPI_ISL_14834763	H9N2	Egypt	2020	2341	2341	2233	1741	1565	1437	1027	890
A/pigeon/China/HZAU-143/2022	EPI_ISL_19066080	H9N2	China	2022	2280	2274	2151	1683	1497	1401	982	838
A/pigeon/China/HZAU-146/2022	EPI_ISL_19065988	H9N2	China	2022	2280	2274	2151	1683	1497	1401	982	838
A/pigeon/South_Korea/N23-036/2023	EPI_ISL_18900578	H9N2	Korea	2023	2280	2274	2151	1683	1497	1401	982	838
A/pigeon/Shandong/D173/2019	EPI_ISL_19059350	H11N2	China	2019	2280	1204	2233	1760	1552	1410	982	875
A/pigeon/Fujian/1.17_FZHX0111-C/2017(mixed)	---	H6N6	China	2017	2280	2274	2151	1701	1497	1380	982	838
A/pigeon/Fujian/1.17_FZHX0111-C/2017	EPI_ISL_697824	H7N8	China	2017	2280	2274	2151	1683	1497	1112	982	838
A/pigeon/Jiangxi/10.19_NCDZT62A4-OC/2018(mixed)	EPI_ISL_697416	H6N2 and others	China	2018	2280	2274	---	1695	1497	1401	1027	838
A/pigeon/Jiangxi/JXA130010/2013(mixed)	---	H7, H9, N2, N9	China	2013	2280	---	2151	---	1497	---	982	838

## Sheet: Others
Isolate_Name	Subtype
A/Goose/Guangdong/1/96	H5
A/Hong_Kong/156/1997	H5
A/Hong_Kong/483/1997	H5
A/Thailand/16/2004	H5
A/Vietnam/1194/2004	H5
A/Vietnam/1203/2004	H5
A/duck/Vietnam/1233/2005	H5
A/duck/Vietnam/NCVD-16/2007	H5
A/duck/Vietnam/NCVD-370/2009	H5
A/Cambodia/S1211394/2008	H5
A/duck/Vietnam/OIE-0062/2012	H5
A/Vietnam/HN31673/2009	H5
A/chicken/Cambodia/TKCMB5T/2010	H5
A/duck/Cambodia/191W5M4/2013	H5
A/chicken/Vietnam/NCVD-380/2009	H5
A/Chicken/Handayani/KH-B4/2004	H5
A/swine/Banten/UT3063/2005	H5
A/chicken/Pekalongan/BPPV4/2003	H5
A/Quail/Magelang/P2kh/2005	H5
A/Chicken/Indonesia/Wates77/2005	H5
A/Chicken/Duma/BBPV-II/2005	H5
A/chicken/Bali/UT2092/2005	H5
A/Chicken/Ratri/LYR-HW/2006	H5
A/Muscovy_Duck/Bone/BBVM170/2007	H5
A/Indonesia/NIHRD7393/2008	H5
A/Chicken/Ismail/LYR-HW/2006	H5
A/Chicken/Jatim/LYR-HW/2007	H5
A/Indonesia/NIHRD11771/2011	H5
A/chicken/Bali/BBVD-0178-3/2011	H5
A/chicken/Sleman/BBVW-1908-12/2012	H5
A/chicken/East_Java/Av171/2014	H5
A/chicken/Riau/BPPVRII-91-3/2011	H5
A/Indonesia/NIHRD9340/2009	H5
A/chicken/Agam/BPPVRII-142/2009	H5
A/swine/East_Java/UT6010/2007	H5
A/Chicken/Indonesia/Dumai1631-10/2006	H5
A/chicken/Buleleng/BBVD-545b/2007	H5
A/Chicken/Magelang/LYR-HW/2005	H5
A/Quail/Central_Java/SMRG/2006	H5
A/chicken/Egypt/37-1/2008	H5
A/chicken/Egypt/07202-NLQP/2007	H5
A/chicken/Sharkia/CAI16/2009	H5
A/chicken/Egypt/8-C/2010	H5
A/duck/El_Fayoum/CAI9/2010	H5
A/chicken/Egypt/1/2009	H5
A/chicken/Egypt/1188/2011	H5
A/turkey/Egypt/S6405D/2012	H5
A/turkey/Israel/658/2015	H5
A/chicken/Egypt/07118-NLQP/2007	H5
A/turkey/Turkey/1/2005	H5
A/chicken/Egypt/06541-NLQP/2006	H5
A/chicken/Sutiakhali/4/2008	H5
A/chicken/Feni/2/2009	H5
A/chicken/Bhutan/248009/2010	H5
A/chicken/India/81754/2008	H5
A/chicken/Joypurhat/2/2007	H5
A/chicken/Sikkim/151466/2009	H5
A/crow/Pakistan-Khi/NARC-11672/2008	H5
A/chicken/Miyazaki/K11/2007	H5
A/black-neck_crane/Qinghai/7/2006	H5
A/chicken/Hunan/999/2005	H5
A/chicken/Guangdong/191/04	H5
A/Dk/HN/5806/2003	H5
A/chicken/Huabei/0513/2007	H5
A/large_billed_crow/Hong_Kong/885/2009	H5
A/duck/Hunan/S4020/2008	H5
A/chicken/Vietnam/NCVD-421/2010	H5
A/Crow/Rajshahi/RI-2/2016	H5
A/duck/China/G3/2012	H5
A/goose/China/E43/2012	H5
A/environment/Chang_Sha/7/2009	H5
A/duck/Hong-Kong/1091/2011	H5
A/great_cormorant/Qinghai/1/2009	H5
A/duck/East_Java/Av65/2013	H5
A/great_crested_grebe/Qinghai/1/2010	H5
A/chicken/Guangdong/178/04	H5
A/duck/China/E319-2/03	H5
A/chicken/Viet_Nam/14/2005	H5
A/chicken/Guiyang/3055/2005	H5
A/goose/Guiyang/3422/2005	H5
A/duck/Hunan/15/2004	H5
A/duck/VietNam/TMU028/2009	H5
A/environment/Guizhou/9/2009	H5
A/Vietnam/36285/2010	H5
A/environment/Guizhou/2/2009	H5
A/Vietnam/UT36250-1/2010	H5
A/chicken/Viet_Nam/TMU007/2008	H5
A/chicken/Vietnam/NCVD-185/2008	H5
A/chicken/Thai_Binh/07-89/2007	H5
A/House_Crow/Hong_Kong/0719/2007	H5
A/duck/Hunan/12.27_YYGK86J2-C/2016	H5
A/chickenl/Jiangxi/E84/2014	H5
A/chicken/Nghe_An/14VTC/2015	H5
A/broiler duck/Korea/H31/2014	H5
A/duck/Hebei/2/2011	H5
A/duck/Austria/24014885-014/2024	H5
A/duck/Egypt/F15089/2018	H5
A/duck/Taiwan/A3400/2015	H5
A/duck/Pingtung/17A0160/2017	H5
A/turkey/Yunlin/18020020-2/2018	H5
A/duck/Sichuan/NCXJ15/2014	H5
A/chicken/Chiba/1-2C/2017	H5
A/Pavo_cristatus/China/K10/2018	H5
A/Duck/Jiangxi/50455/2016	H5
A/duck/Vietnam/HN5149/2018	H5
A/duck/Cambodia/e8T241D16/2020	H5
A/chicken/Taishun/TS90/2016	H5
A/duck/Vietnam/QN6519/2020	H5
A/duck/Ugii_lake/#66/2018	H5
A/duck/Khunt_lake/#500/2019	H5
A/goose/Shandong/k1204/2009	H5
A/turtle_dove/Guangdong/300/2005	H5
A/quail/Jiangsu/k0104/2010	H5
A/duck/Guangxi/13/2004	H5
A/chicken/zhengzhou/1/02	H5
A/chicken/Yunnan/6957/2003	H5
A/chicken/Guangdong/174/04	H5
A/goose/Jilin/hb/2003	H5
A/goose/Shantou/2086/2006	H5
A/goose/Guangdong/xb/2001	H5
A/chicken/Jilin/ha/2003	H5
A/chicken/Jilin/xv/2002	H5
A/goose/Fujian/bb/2003	H5
A/Ck/HK/409.1/02	H5
A/chicken/Hong_Kong/409.1/2002	H5
A/chicken/Viet_Nam/Ncvd8/2003	H5
A/goose/Guangxi/2383/2004	H5
A/duck/Guangxi/2396/2004	H5
A/duck/Hubei/wg/2002	H5
A/babbler/Fujian/320/04	H5
A/curlew/Shandong/61/04	H5
A/chicken/Shanxi/10/2006	H5
A/chicken/Vietnam/NCVD-03/2008	H5
A/chicken/Vietnam/NCVD-05/2008	H5
A/chicken/Hebei/1102-MA/2010	H5
A/chicken/Huadong/4/2008	H5
A/wild_duck/Shandong/1/2011	H5
A/chicken/Sheny/0606/2008	H5
A/chicken/Jilin/hg/2002	H5
A/Chicken/Myanmar/0601001-4B/2006	H5
A/duck/Zhejiang/bj/2002	H5
A/parrot/Guangdong/C99/2005	H5
A/chicken/Jilin/ho/2003	H5
A/duck/Hubei/46/2009	H5
A/chicken/Henan/wu/2004	H5
A/chicken/Jilin/he/2002	H5
A/chicken/Puebla/14590-658/1994	H5
A/chicken/Queretaro/7653-20/1995	H5
A/chicken/Mexico/07/2007	H5
A/tern/South_Africa/1961	H5
A/chicken/Scotland/59	H5
A/chicken/Italy/312/1997	H5
A/chicken/Anhui/S1740/2022	H5
A/duck/Hubei/SE220/2022	H5
A/duck/Czech_Republic/18520-2/2021	H5
A/Common_Teal/Amur_region/31b/2019	H3
A/mallard/Denmark/12947-12/2020-10-26	H7
A/duck/Bangladesh/19D1818	H5
A/turkey/Italy/21VIR10251/2021	H5
A/Anas_platyrhynchos/Belgium/10402_H195386/2017	H1
A/eurasian_curlew/Netherlands/20016890-001/2020	H5
A/Wild_duck/South_Korea/KNU2020-58/2020	H1
A/chicken/jiangxi/S40653/2021	H5
A/duck/Hubei/S4465/2021	H5
A/duck/Bangladesh/19D1818/2021	H9
A/grey_heron/Czech_Republic/23608/2021	H5
A/great_egret/Czech_Republic/23609/2021	H5
A/goose/France/21P014207/2021	H5
A/peregrine_falcon/Ireland/000191_22VIR1325-15/2022	H5
A/duck/Jiangxi/S40833/2021	H5
A/quail/Korea/H526/2021	H5
A/chicken/Kagoshima/21A6T/2021	H5
A/duck/Guangdong/S4518/2021	H5
A/goose/Ireland/3869_22VIR2064-2/2022	H5
A/chicken/England/057314/2021	H5
A/mallard/Novosibirsk_region/1894k/2019	H4
A/Anas_platyrhynchos/Belgium/204_0003/2020	H4
A/greylag_goose/Netherlands/20016414-001/2020	H5
A/duck/Italy/21VIR10447/2021	H5
A/laying_hen/Moldova/68-1_22VIR638-1/2022	H5
A/goose/Italy/IZSLT-21VIR10273/2021	H5
A/chicken/Italy/21VIR10389/2021	H5
A/mandarin_duck/Korea/WA585/2021	H5
A/wild_bird/Korea/H379/2020	H5
A/chicken/Italy/21VIR10352/2021	H5
A/bean_goose/Sweden/SVA211111SZ0372/FB004482/2021	H5
A/chicken/Netherlands/21037233-001/2021	H5
A/chicken/Spain/452-1_22VIR2142-21/2022	H5
A/goose/France/21P013228/2021	H5
A/duck/Bulgaria/756-4_22VIR778-6/2021	H5
A/chicken/Italy/IZSLT-122448_21VIR9218-1/2021	H5
A/chicken/Tyumen/27-31V/2021	H5
A/chicken/Poland/H1940-N/2021	H5
A/wild_bird/Hubei/01.24_FHC179-1/2017	H6
A/Bean_Goose/Hubei/chenhu_VI45/2015	H6
A/duck/Tsukuba/561/2006	H6
A/wild_bird/Hubei/01.24_FHC196-1/2017	H6
A/wild_bird/Hubei/01.24F2A4-1/2017	H6
A/wild_bird/Hubei/01.24F2A5-2/2017	H6
A/Mallard/Hubei/chenhu_VI88/2015	H6
A/Anser_anser/Hubei/Chenhu936/2014	H6
A/Bean_Goose/Hubei/chenhu__XVI10-1/2016	H6
A/Anser_fabalis/Hubei/Chenhu941/2014	H6
A/Bean_Goose/Hubei/chenhu__XVII_5-1/2016	H6
A/mallard_duck/Netherlands/1/2001	H6
A/wild_bird/Mongolia/KU20/2022	H6
A/wild_bird/Hunan/12.28_DTHF2D14-1/2016	H6
A/wild_bird/Mongolia/MU21/2022	H6
A/wild_bird/Mongolia/MU24/2022	H6
A/wild_bird/Mongolia/MU23/2022	H6
A/wild_bird/Hubei/02.18_LGHF2B7-1/2017	H6
A/Bean_goose/Hubei/CH-I54/2016	H6
A/wild_bird/Hunan/12.28_DTHF2D18-1/2016	H6
A/Bean_goose/Hubei/CH-I26/2016	H6
A/Bean_goose/Hubei/CH-I41/2016	H6
A/wild_bird/Hubei/02.18_LGHF2B8-1/2017	H6
A/chicken/Taiwan/A2837/2013	H6
A/Bean_goose/Hubei/CH-i7/2016	H6
A/Bean_goose/Hubei/CH-i1/2016	H6
A/Bean_goose/Hubei/CH-i5/2016	H6
A/wild_bird/Hubei/01.24F3A7/2017	H6
A/Bean_goose/Hubei/CH-I28/2016	H6
A/wild_bird/Hunan/12.28_DTHF2D23-1/2016	H6
A/Bean_goose/Hubei/CH-I12/2016	H6
A/Wild_bird/Hubei/Wanghu_III12-13/2014	H6
A/Bean_goose/Hubei/CH-I39/2016	H6
A/wild_bird/Hunan/01.18_DTHF43-1/2017	H6
A/Bean_goose/Hubei/CH-i9/2016	H6
A/wild_bird/Hubei/12.12_LGHF2W19-1/2016	H6
A/wild_bird/Hubei/12.13_WHF2W3-1/2016	H6
A/wild_bird/Hunan/02.24_DTHB471-1/2016	H6
A/wild_bird/Hunan/02.24_DTHF2-96-2/2016	H6
A/wild_bird/Jiangxi/01.26F2-65-1/2016	H6
A/goose/Guangdong/04.23_DGQTXC217-O/2015	H6
A/Black_Swan/Hubei/03.09JZJLB731-1/2016	H6
A/goose/Guangdong/04.23_DGQTXC220-O/2015	H6
A/Black_Swan/Hubei/03.09JZJLB730-1/2016	H6
A/mallard/Hubei/03.09B776-2/2016	H6
A/mallard/Hubei/03.09B766-1/2016	H6
A/duck/Guangdong/03.26_DGCPLB018-O/2015	H6
A/wild_bird/Hubei/02.07_HHC269-1/2017	H6
A/Black_Swan/Hubei/03.09JZJLB726-2/2016	H6
A/wild_bird/Hunan/02.24_DTHF2-119-2/2016	H6
A/duck/Guangdong/03.26_DGCPLB017-O/2015	H6
A/Black_Swan/Hubei/03.09JZJLB728-1/2016	H6
A/Black_Swan/Hubei/03.09JZJLB727-1/2016	H6
A/duck/Guangdong/3231/2018	H6
A/wild_bird/Hubei/02.07_HHF2A19-2/2017	H6
A/wild_bird/Hubei/02.07_HHC281-1/2017	H6
A/wild_bird/Hubei/02.07_HHF3A17-1/2017	H6
A/Black_Swan/Hubei/03.09F2-151-1/2016	H6
A/goose/Guangdong/03.26_DGCPLB031-P/2015	H6
A/mallard/Hubei/03.09F2-149-1/2016	H6
A/wild_bird/Hubei/03.09F2-132-1/2016	H6
A/wild_bird/Hubei/03.09F2-131-1/2016	H6
A/Chicken/Cambodia/Pror_Yuk/030501/2011	H6
A/goose/Guangdong/03.26_DGCPLB037-O/2015	H6
A/duck/Guangdong/04.15_SZBAXQ004/2015	H6
A/Chicken/Cambodia/TaDid/210202/2013	H6
A/goose/Guangdong/03.26_DGCPLB033-O/2015	H6
A/goose/Guangdong/04.23_DGQTXC176-P/2015	H6
A/duck/Guangdong/03.26_DGCPLB015-O/2015	H6
A/goose/Guangdong/04.22_DGCPLB49-O/2015	H6
A/goose/Guangdong/03.26_DGCP100-O/2015	H6
A/goose/Guangdong/04.22_DGCP109-P/2015	H6
A/goose/Guangdong/04.23_DGQTXC175-O/2015	H6
A/goose/Guangdong/04.22_DGCP110-O/2015	H6
A/duck/Guangdong/04.23_DGQTXC211-O/2015	H6
A/goose/Guangdong/04.23_DGQTXC172-O/2015	H6
A/Anser_anser/Hubei/Chenhu938/2014	H6
A/Anser_albifrons/Hubei/Chenhu555/2013	H6
A/goose/Guangdong/04.23_DGQTXC174-O/2015	H6
A/goose/Guangdong/04.23_DGQTXC171-O/2015	H6
A/goose/Guangdong/04.22_DGCP109-O/2015	H6
A/goose/Guangdong/03.27_DGQTSJ164-O/2015	H6
A/goose/Guangdong/03.27_DGQTSJ166-O/2015	H6
A/goose/Guangdong/04.22_DGCP108-O/2015	H6
A/goose/Guangdong/04.22_DGCPLB046-O/2015	H6
A/goose/Guangdong/04.22_DGCP107-O/2015	H6
A/goose/Guangdong/04.23_DGQTXC173-O/2015	H6
A/goose/Guangdong/3441/2018	H6
A/wild_bird/Hunan/12.24_DTHF3-1-1/2015	H6
A/duck/Guangdong/3211/2018	H6
A/wild_bird/Hunan/01.14_DTHF2-3-2/2016	H6
A/duck/Guangdong/3311/2018	H6
A/goose/Guangdong/3241/2018	H6
A/goose/Guangdong/3452/2018	H6
A/wild_bird/Hunan/01.18_DTHF42-1/2017	H6
A/duck/Guangdong/3151/2018	H6
A/goose/Guangdong/3221/2018	H6
A/duck/Guangdong/3111/2018	H6
A/goose/Guangdong/3451/2018	H6
A/wild_bird/Hunan/01.18_DTHBHF13/2019	H6
A/wild_bird/Hunan/01.18_DTHBH300/2019	H6
A/wild_bird/Hunan/1.18_YYDTHBH301/2019	H6
A/wild_bird/Jiangxi/1.17_JJCHBCT20-2/2019	H6
A/wild_bird/Jiangxi/1.17_JJCHBCT14-1/2019	H6
A/Bean_Goose/Hubei/chenhu_2466(_I75)	H6
A/Bean_Goose/Hubei/chenhu_I77/2014	H6
A/wild_bird/Jiangxi/01.17_JJCHBCT6/2019	H6
A/wild_bird/Hunan/1.18_YYDTHBHS10-2/2019	H6
A/wild_bird/Jiangxi/01.17_JJCHBCT19/2019	H6
A/Bean_Goose/Hubei/chenhu_I34/2014	H6
A/duck/Guangdong/02.11_DGQTSJ161-P/2015	H6
A/duck/Guangdong/02.11_DGQTSJ158-P/2015	H6
A/duck/Guangdong/02.11_DGQTSJ154-P/2015	H6
A/duck/Guangdong/02.11_DGQTSJ146-P/2015	H6
A/wild_bird/Hubei/01.24_FHC172-1/2017	H6
A/duck/Guangdong/02.11_DGQTXC191-P/2015	H6
A/duck/Guangdong/02.11_DGQTSJ165-P/2015	H6
A/duck/Guangdong/02.11_DGCPSJ007-P/2015	H6
A/chicken/Jiangxi/05.6_NCDZT0014C-P/2015	H6
A/duck/Guangdong/02.11_DGCPLB005-P/2015	H6
A/duck/Guangxi/04.10_JX029/2015	H6
A/duck/Guangxi/04.10_JX028/2015	H6
A/chicken/Jiangxi/04.01_NCDZT0018-O/2015	H6
A/chicken/Guangxi/04.10_NM127/2015	H6
A/chicken/Guangxi/04.10_JX044/2015	H6
A/duck/Guangdong/03.26_DGCP090-O/2015	H6
A/duck/Guangdong/04.23_DGQTSJ122-P/2015	H6
A/duck/Guangdong/04.22_DGCPLB025-P/2015	H6
A/environment/Jiangxi/05.07_NCJD0015D/2015	H6
A/duck/Guangdong/04.22_DGCP087-P/2015	H6
A/environment/Jiangxi/05.07_NCJD0020D/2015	H6
A/duck/Guangdong/04.22_DGCP090-P/2015	H6
A/duck/Guangdong/04.22_DGCP088-P/2015	H6
A/duck/Jiangxi/05.07__NCJD0034A-O/2015	H6
A/environment/Jiangxi/05.07_NCJD0038C/2015	H6
A/chicken/Jiangxi/05.06_NCDZT0037B-P/2015	H6
A/duck/Guangdong/04.23_DGQTSJ139-P/2015	H6
A/duck/Guangdong/04.22_DGCPLB021-O/2015	H6
A/duck/Jiangxi/04.01__NCDZT0414-P/2015	H6
A/environment/Jiangxi/05.06__NCJD0040C/2015	H6
A/duck/Guangdong/04.22_DGCP076-P/2015	H6
A/chicken/Jiangxi/05.06_NCDZT0040B-P/2015	H6
A/chicken/Jiangxi/05.06__NCDZT0047B-P/2015	H6
A/environment/Jiangxi/05.07__NCJD0054C/2015	H6
A/goose/Guangdong/04.22_DGCP073-P/2015	H6
A/duck/Jiangxi/05.07__NCJD0051A-P/2015	H6
A/environment/Kagoshima/KU-B4/2020	H6
A/environment/Kagoshima/KU-B5/2020	H6
A/duck/Guangdong/04.23_DGQTSJ125-P/2015	H6
A/duck/Jiangxi/05.07_NCJD0063A-P/2015	H6
A/environment/Jiangxi/05.07_NCJD0073C/2015	H6
A/chicken/Jiangxi/05.06__NCDZT0073B-P/2015	H6
A/duck/Guangdong/04.23_DGQTSJ134-P/2015	H6
A/environment/Kagoshima/KU-B3/2020	H6
A/duck/Guangdong/04.23_DGQTSJ121-P/2015	H6
A/environment/Jiangxi/05.07_NCJD0081C/2015	H6
A/environment/Jiangxi/05.07_NCJD0079C/2015	H6
A/environment/Jiangxi/05.07_NC0089C/2015	H6
A/duck/Guangdong/04.23_DGQTSJ133-P/2015	H6
A/environment/Jiangxi/05.07_NCJD0088C/2015	H6
A/environment/Jiangxi/05.07__NCJD0085C/2015	H6
A/environment/Jiangxi/05.07_NCJD0083C/2015	H6
A/environment/Jiangxi/05.07_NCJD0094C/2015	H6
A/environment/Jiangxi/05.07__NCJD0091C/2015	H6
A/duck/Guangdong/04.22_DGCPLB022-P/2015	H6
A/duck/Hubei/03.06_WHWTZ122-P/2015	H6
A/duck/Guangdong/04.23_DGQTSJ123-O/2015	H6
A/duck/Guangdong/04.22_DGCPLB024-P/2015	H6
A/environment/Jiangxi/05.07__NCJD0076C/2015	H6
A/environment/Jiangxi/05.07__NCJD0075C/2015	H6
A/duck/Hubei/03.06_WHWTZ129-P/2015	H6
A/duck/Guangdong/04.22_DGCPLB023-P/2015	H6
A/duck/Hubei/03.06_WHWTZ0153-P/2015	H6
A/chicken/Hubei/03.06_WHWTZ136-P/2015	H6
A/duck/Hubei/03.06__WHWTZ0055-P/2015	H6
A/duck/Hubei/03.06_WHWTZ0054-P/2015	H6
A/duck/Guangdong/04.22_DGCPLB013-O/2015	H6
A/duck/Hubei/03.06__WHWTZ0157-P/2015	H6
A/chicken/Huxei/03.06__WHWTZ0068-P/2015	H6
A/duck/Hunan/12.07_YYGK97-P/2014	H6
A/duck/Guangdong/04.23_DGQTSJ124-P/2015	H6
A/duck/Hubei/03.06__WHWTZ0149-O/2015	H6
A/duck/Guangdong/04.23_DGQTSJ126-O/2015	H6
A/duck/Guangdong/04.23_DGQTSJ134-O/2015	H6
A/Chicken/Guangdong/PY480/2014	H6
A/duck/Jiangxi/02.05_YGYXG014-P/2015	H6
A/duck/Jiangxi/02.05_YGYXG010-P/2015	H6
A/goose/Fujian/05.07_FZHGAK2-O/2015	H6
A/goose/Fujian/05.07_FZHGK2-O/2015	H6
A/duck/Jiangxi/01.14_NCJD125-P/2015	H6
A/duck/Jiangxi/01.14_NCJD073-P/2015	H6
A/environment/Fujian/05.07_FZHenE/2015	H6
A/duck/Jiangxi/01.14_NCJD075-P/2015	H6
A/environment/Jiangxi/02.05_YGYXG001/2015	H6
A/environment/Jiangxi/02.05_YGYXG009/2015	H6
A/chicken/Jiangxi/01.08YGCB018-P/2015	H6
A/environment/Jiangxi/01.08_YGCB014/2015	H6
A/duck/Jiangxi/01.14_NCJD072-P/2015	H6
A/duck/Jiangxi/01.14_NCJD061-P/2015	H6
A/duck/Jiangxi/01.14_NCJD064-P/2015	H6
A/duck/Jiangxi/01.14_NCJD063-P/2015	H6
A/duck/Hunan/01.21__YYFQH0009-P/2015	H6
A/environment/Yunnan/03.15_DQWGH0010-Z/2015	H6
A/duck/Guangdong/04.23_DGQTSJ136-P/2015	H6
A/duck/Guangdong/04.23_DGQTSJ126-P/2015	H6
A/duck/Guangdong/04.23_DGQTSJ123-P/2015	H6
A/goose/Guangdong/04.22_DGCPLB048-O/2015	H6
A/duck/Hunan/04.14_YYGK0434-1-P/2015	H6
A/duck/Hunan/04.14_YYGK439-1-P/2015	H6
A/duck/Hunan/04.14_YYGK474-O/2015	H6
A/duck/Hunan/04.14_YYGK484-O/2015	H6
A/duck/Hunan/04.14__YYXS0888-1-P/2015	H6
A/chicken/Hunan/04.14__YYXS0866-P/2015	H6
A/duck/Hunan/04.14_YYXS900-O/2015	H6
A/duck/Hunan/12.17_YYFQH0012-O/2014	H6
A/goose/Henan/01.29_XCYX052-P/2015	H6
A/duck/Guangdong/02.11_DGCP101-P/2015	H6
A/Duck/Cambodia/BeongTapream/231003/2013	H6
A/Bean_Goose/Hubei/chenhu_VI4/2015	H6
A/Anas_crecca/Hubei/Honghu1046/2014	H6
A/duck/Minnesota/1/1975	H6
A/long-tailed duck/Wisconsin/11OS4520/2011	H6
A/duck/Hunan/1590/2007	H6
A/wild duck/Shantou/311/2001	H6
A/mallard duck/ALB/1151/1979	H6
A/pintail duck/ALB/1298/1979	H6
A/chicken/Wenzhou/89/2013	H7
A/chicken/Wenzhou/624/2013	H7
A/duck/Wenzhou/47/2013	H7
A/goose/Guangdong/7472/2012	H7
A/Anhui/1/2013	H7
A/Shanghai/02/2013	H7
A/Shanghai/17/2013	H7
A/Wuxi/1/2013	H7
A/Wuxi/3/2013	H7
A/chicken/Huzhou/4074/2013	H7
A/chicken/Jiangxi/10956/2014	H7
A/chicken/Jiangxi/13220/2014	H7
A/chicken/Shaoxing/5086/2013	H7
A/chicken/Shaoxing/5201/2013	H7
A/chicken/Dongguan/4094/2013	H7
A/chicken/Dongguan/4251/2013	H7
A/chicken/Shenzhen/742/2013	H7
A/Hong_Kong/5942/2013	H7
A/Shenzhen/SP62/2014	H7
A/chicken/Shantou/2562/2014	H7
A/chicken/Jiangxi/13512/2014	H7
A/chicken/Jiangxi/18449/2014	H7
A/chicken/Jiangxi/18487/2014	H7
A/Taiwan/1/2014	H7
A/Taiwan/2/2014	H7
A/Chicken/Beijing/1/1994	H9
A/Duck/Hong Kong/Y280/1997	H9
A/Chicken/Hong Kong/739/1994	H9
A/chicken/Shandong/1/2008	H9
A/duck/Jiangsu/1/2008	H9
A/duck/Jiangsu/1-MA/2008	H9
A/Duck/Hong Kong/Y439/1997	H9
A/chicken/Guangxi/55/2005	H9
A/chicken/Guangxi/521/2005	H9
A/chicken/China/Guangxi14/2000	H9
A/chicken/China/Guangxi1/2000	H9
A/chicken/Guangxi/6/2000	H9
A/quail/Shantou/7731/2004	H9
A/duck/Jiangsu/nf/2002	H9
A/chicken/Shandong/363/2009	H9
A/Chicken/Hong Kong/G9/1997	H9
A/Duck/Shantou/2134/2000	H9
A/quail/Shantou/1461/2001	H9
A/chicken/Yunnan/3727/2004	H9
A/chicken/Zhejiang/HJ/2007	H9
A/Chicken/Shandong/sd01/2010	H9
A/chicken/Qianzhou/12/2010	H9
A/duck/Shanghai/C164/2009	H9
A/chicken/Jiangsu/1/2000	H9
A/chicken/Shantou/3173/2001	H9
A/chicken/Guangdong/47/2001	H9
A/quail/Shantou/1912/2001	H9
A/quail/Shantou/2111/2001	H9
A/chicken/Yunnan/3511/2004	H9
A/duck/Shantou/5459/2001	H9
A/chicken/Shantou/4208/2001	H9
A/duck/Shantou/7488/2004	H9
A/chicken/Guangxi/2441/2004	H9
A/chicken/Guangxi/1857/2004	H9
A/swine/Guangxi/S15/2005	H9
A/bird/Guangxi/H1/2006	H9
A/Chicken/Shanghai/F/1998	H9
A/chicken/Hubei/C1/2007	H9
A/chicken/China/Guangxi17/2000	H9
A/chicken/Shantou/1205/2001	H9
A/chicken/Jilin/53/2001	H9
A/chicken/Henan/43/2002	H9
A/quail/Shantou/69/2002	H9
A/chicken/Heilongjiang/35/2000	H9
A/chicken/Guangxi/9/1999	H9
A/swine/Guangdong/wxl/2004	H9
A/partridge/Shantou/49/2002	H9
A/chicken/Shantou/2204/2002	H9
A/chicken/Shantou/4/2002	H9
A/baikal teal/Xianghai/421/2011	H9
A/duck/Shantou/163/2004	H9
A/silkie chicken/Hong Kong/NT382/2007	H9
A/chicken/Hong Kong/TP178/2007	H9
A/chicken/Hong Kong/NT211W/2007	H9
A/chicken/Shandong/237/2007	H9
A/chicken/Hebei/A/2007	H9
A/chicken/Shandong/BD/2008	H9
A/quail/Shantou/2061/2000	H9
A/chicken/Shandong/7/1996	H9
A/quail/Shantou/4203/2002	H9
A/chicken/Hong Kong/NT180W/2011	H9
A/Chicken/Ningxia/5/1999	H9
A/chicken/Fujian/25/2000	H9
A/quail/Shantou/243/2000	H9
A/partridge/Shantou/2063/2000	H9
A/Swine/Hong Kong/10/1998	H9
A/Pigeon/Hong Kong/Y233/1997	H9
A/chicken/Shenzhen/9/1997	H9
A/swine/Guangxi/58/2005	H9
A/Quail/Shanghai/8/1996	H9
A/chicken/Henan/5/1998	H9
A/chicken/Guangdong/4/2000	H9
A/swine/Guangxi/8/2007	H9
A/swine/Guangxi/9/2007	H9
A/swine/Guangxi/10/2007	H9
A/chicken/Hebei/7/2008	H9
A/chicken/Hebei/4/2008	H9
A/chicken/Hong Kong/YU106W/2009	H9
A/chicken/Hong Kong/YU119/2009	H9
A/chicken/Hunan/3369/2005	H9
A/swine/Jiangxi/wx2/2004	H9
A/chicken/Guangdong/V/2008	H9
A/chukkar/Shantou/22116/2005	H9
A/quail/Shantou/4762/2001	H9
A/quail/Shantou/20787/2005	H9
A/silky chicken/Shantou/3581/2005	H9
A/chicken/Shantou/4101/2003	H9
A/chicken/Hong Kong/NT305W/2011	H9
A/chicken/Guangdong/ZHJ/2011	H9
A/chicken/Hong Kong/YO28/2011	H9
A/chicken/Yunnan/522/2002	H9
A/partridge/Shantou/4648/2004	H9
A/quail/Shantou/1318/2000	H9
A/Guinea fowl/Shantou/2076/2001	H9
A/quail/Shantou/4641/2001	H9
A/chicken/Henan/nd/1998	H9
A/chicken/Fujian/6188/2005	H9
A/chicken/Fujian/3080/2005	H9
A/silkie chicken/Hong Kong/NT400/2005	H9
A/Chicken/Beijing/HD/2010	H9
A/chicken/Taixing/10/2010	H9
A/chicken/Yangzhou/11/2010	H9
A/duck/Jiangsu/3/2005	H9
A/chicken/Beijing/nl/2002	H9
A/quail/Shantou/1865/2004	H9
A/Quail/Hong Kong/G1/1997	H9
A/Hong Kong/1073/1999	H9
A/Chicken/Sichuan/5/1997	H9
A/duck/Shantou/32/2002	H9
A/duck/Fujian/FQ107/2007	H9
A/chicken/Guangdong/21/2002	H9
A/quail/Shantou/2615/2003	H9
A/Chicken/Shandong/10/2010	H9
A/chicken/Jiangsu/YZ0611/2011	H9
A/chicken/Yongcheng/1/2011	H9
A/chicken/Jiangsu/7/2002	H9
